# Supplementary material for: Feasibility Study of Precise Balloon Catheter Tracking and Visualization with Fast Photoacoustic Microscopy
Source: Sensors (Basel). 2020 Sep 29;20(19):5585. doi: 10.3390/s20195585 (PMC7582572; doi:10.3390/s20195585)
Supplement: Supplementary file 1 [file sensors-20-05585-s001.zip]

Archive with 29 entries (26 files):
- movie/Movie1-catheter_noair.mp4
- movie/Movie2-catheter_air.mp4
- movie/Movie3-catheter_water.mp4
- movie/Movie4-invivo_noair.mp4
- movie/Movie5-invivo_air.mp4
- movie/Movie6-invivo_water.mp4
- movie/Movie7-exvivo_noair.mp4
- movie/Movie8-exvivo_air.mp4
- movie/Movie9-exvivo_water.mp4
- sensors-911878-author resubmit -supplementary/
- sensors-911878-author resubmit -supplementary/movie/
- sensors-911878-author resubmit -supplementary/movie/Movie1-catheter_noair.mp4
- sensors-911878-author resubmit -supplementary/movie/Movie2-catheter_air.mp4
- sensors-911878-author resubmit -supplementary/movie/Movie3-catheter_water.mp4
- sensors-911878-author resubmit -supplementary/movie/Movie4-invivo_noair.mp4
- sensors-911878-author resubmit -supplementary/movie/Movie5-invivo_air.mp4
- sensors-911878-author resubmit -supplementary/movie/Movie6-invivo_water.mp4
- sensors-911878-author resubmit -supplementary/movie/Movie7-exvivo_noair.mp4
- sensors-911878-author resubmit -supplementary/movie/Movie8-exvivo_air.mp4
- sensors-911878-author resubmit -supplementary/movie/Movie9-exvivo_water.mp4
- sensors-911878-author resubmit -supplementary/sensors-911878-author resubmit -figures/
- sensors-911878-author resubmit -supplementary/sensors-911878-author resubmit -figures/figure1.tif
- sensors-911878-author resubmit -supplementary/sensors-911878-author resubmit -figures/figure2.tif
- sensors-911878-author resubmit -supplementary/sensors-911878-author resubmit -figures/figure3.tif
- sensors-911878-author resubmit -supplementary/sensors-911878-author resubmit -figures/figure4.tif
- sensors-911878-author resubmit -supplementary/sensors-911878-author resubmit -figures/figure5.tiff
- sensors-911878-author resubmit -supplementary/sensors-911878-author resubmit -figures/figure6.tif
- sensors-911878-author resubmit -supplementary/Supplementary Material-sensors.docx
- Supplementary Material-sensors.docx
